# Supplementary material for: Stereochemical Study of the Super Large Tetrakis Alkaloid Alasmontamine A by Means of an Advanced Computational NMR
Source: Int J Mol Sci. 2023 Mar 14;24(6):5572. doi: 10.3390/ijms24065572 (PMC10054784; doi:10.3390/ijms24065572)
Supplement: Supplementary file 1 [file ijms-24-05572-s001.zip]

Archive with 2 entries (2 files):
- Supplementary Materials S1.pdf
- Supplementary Materials S2.xlsx
