# Supplementary material for: Stereochemical Study of the Super Large Tetrakis Alkaloid Alasmontamine A by Means of an Advanced Computational NMR
Source: Int J Mol Sci. 2023 Mar 14;24(6):5572. doi: 10.3390/ijms24065572 (PMC10054784; doi:10.3390/ijms24065572)
Supplement: Supplementary file 1 [file ijms-24-05572-s001.zip › Supplementary Materials S2.xlsx]

## Sheet: 1H NMR
Nuclei	0	15'	15''	15'''	16'	21'''	21'	15'15''	15'15'''	15''15'''	15'15''15'''	15'15''15'''16'	15'15''15'''16'21'''	15'15''15'''21'''	15'15''16'	15'15'''16'	15''15'''16'	15'15''16'21'''	15'15'''16'21'''	15''15'''16'21'''	15'15''21'''	15'15'''21'''	15''15'''21'''	15'16'	15''16'	15'''16'	15'16'21'''	15''16'21'''	15'''16'21'''	15'21'''	15''21'''	15'''21'''	16'21'''	15'15''15'''16'21'	15'15''15'''16'21'''21'	15'15''15'''21'	15'15''15'''21'''21'	15'15''16'21'	15'15'''16'21'	15''15'''16'21'	15'15''16'21'''21'	15'15'''16'21'''21'	15''15'''16'21'''21'	15'15''21'	15'15'''21'	15''15'''21'	15'15''21'''21'	15'15'''21'''21'	15''15'''21'''21'
3a	3.81766	3.8514	3.72956	3.83379	3.21179	3.80548	3.78075	3.81952	3.84179	3.65099	3.82606	3.29958	3.22329	3.79599	3.14467	3.44469	3.2069	3.16021	3.45008	3.15351	3.81732	3.84426	3.61473	3.54551	3.13734	3.38747	3.46301	2.88828	3.37839	3.84475	3.75773	3.83389	3.56578	3.71703	4.29398	3.73586	3.58459	3.70512	4.4014	3.48972	3.69601	3.77787	3.48851	3.73329	3.71817	3.60767	3.69601	3.75107	3.58962
3b	4.30455	4.39001	4.35957	4.37246	4.3653	4.34158	4.31551	4.37105	4.37222	4.26741	4.39765	4.44804	4.23265	4.41039	4.20082	4.44554	4.33686	4.19402	4.38995	4.28788	4.4132	4.38591	4.3027	4.38711	4.30238	4.42654	4.34434	3.89703	4.39836	4.37489	4.37541	4.37644	4.33311	4.06553	3.37858	4.2917	4.22213	4.03597	3.41079	4.41665	3.96809	4.05658	4.38041	4.2899	4.37918	4.20475	4.27918	4.20007	4.21404
6a	2.93042	2.95504	2.94279	2.94091	2.82506	2.89612	2.88384	2.9909	2.94845	3.00716	2.99104	2.8691	2.86539	2.98135	2.86606	2.82409	2.89179	2.84225	2.82266	2.84939	3.0144	2.97435	2.9943	2.80997	2.87583	2.84534	2.7879	2.85062	2.80183	2.92207	2.93753	2.92083	2.84051	2.93064	3.02854	2.92383	2.92621	2.89469	3.01053	2.8524	2.85715	2.88138	2.85271	2.96453	2.90256	2.93594	2.9218	2.87763	2.93808
6b	2.97451	3.04153	2.88962	2.99671	2.94855	2.93399	2.9788	2.90478	2.99776	2.81547	2.89045	2.85932	2.78295	2.94068	2.8174	2.96477	2.84391	2.77035	2.92771	2.81902	2.92325	3.04516	2.81838	2.90203	2.85237	2.9424	2.93313	2.71288	2.90199	3.00524	2.87324	2.97657	2.92011	2.82951	2.65697	2.88114	2.79726	2.78371	2.80617	2.77759	2.7171	2.90982	2.77617	2.91509	3.02583	2.76944	2.9126	2.96659	2.79854
9	7.14981	7.23599	7.13091	7.14931	7.43024	7.09712	7.12713	7.19492	7.18751	7.13978	7.1847	7.45556	7.14707	7.14115	7.23438	7.47893	7.46559	7.19268	7.31384	7.34109	7.16192	7.16624	7.08916	7.5706	7.41749	7.47731	7.61608	7.05585	7.34331	7.20967	7.09119	7.08113	7.52642	7.57414	7.12134	7.12374	7.0534	7.63793	7.19091	7.42588	7.60864	7.44298	7.30751	7.17459	7.1528	7.12651	7.13413	7.05236	7.08471
10	6.9121	6.92383	6.91073	6.91513	6.88799	6.8671	6.88767	6.93195	6.92774	7.02242	6.93322	6.89521	6.88213	6.89299	6.9133	6.88855	6.9046	6.89497	6.86347	6.85463	6.89399	6.89448	6.96708	6.884	6.89995	6.891	6.84388	7.02434	6.83853	6.89804	6.86437	6.85847	6.86309	6.89765	6.87822	6.91542	6.94234	6.89413	6.92627	6.90293	6.86808	6.8652	6.84947	6.92003	6.9085	6.989	6.87648	6.85755	6.94777
11	7.35215	7.37614	7.36477	7.36776	7.38176	7.32203	7.32845	7.37304	7.37337	7.46056	7.37696	7.39846	7.384	7.34794	7.40945	7.39232	7.39726	7.38661	7.36776	7.35997	7.34836	7.34653	7.41616	7.3874	7.39233	7.38584	7.34628	7.47591	7.34871	7.34767	7.32592	7.32581	7.36029	7.38205	7.33646	7.33927	7.37163	7.37791	7.37498	7.38392	7.34908	7.35416	7.34593	7.34335	7.33202	7.41581	7.30449	7.2822	7.38651
12	6.90838	6.93002	6.91634	6.92339	6.95792	6.88146	6.87823	6.93009	6.93499	7.00404	6.93587	6.98466	6.95597	6.90564	6.99355	6.98154	6.96953	6.95203	6.94336	6.93306	6.91281	6.90868	6.96549	6.97395	6.96962	6.95743	6.91409	7.01061	6.91929	6.90946	6.88856	6.89179	6.92864	6.94905	6.91281	6.89124	6.91433	6.94158	6.93661	6.94499	6.92244	6.92129	6.91448	6.8956	6.88272	6.95723	6.85826	6.84106	6.93092
15	2.9845	2.9801	3.06224	3.02342	3.2493	2.96882	2.95728	3.03602	3.01628	3.07612	3.05918	3.30896	3.27582	3.03016	3.28207	3.27298	3.29657	3.25517	3.26464	3.26871	3.01805	2.95878	3.05728	3.29076	3.27609	3.28084	3.20575	3.17293	3.24674	2.94549	3.02215	2.9979	3.23642	3.34112	3.39155	3.01371	3.02419	3.32932	3.36391	3.2737	3.292	3.26815	3.23511	2.95642	2.93214	3.0513	2.93767	2.95592	3.01273
17a	2.69653	2.76102	2.75944	2.76401	2.77379	2.69915	2.66719	2.72372	2.7517	2.72991	2.74623	2.79832	2.73422	2.74771	2.75035	2.80952	2.77848	2.7148	2.78711	2.75468	2.72351	2.71925	2.71786	2.84149	2.76454	2.79208	2.76624	2.59767	2.75895	2.69007	2.69895	2.72874	2.7603	2.83629	2.81666	2.62144	2.58409	2.82476	2.8626	2.74164	2.76385	2.79187	2.71186	2.59515	2.58364	2.61794	2.57805	2.56339	2.62861
17b	0.891658	1.04121	1.05906	1.07492	1.33748	0.981855	0.890779	0.918369	0.983557	0.964446	0.951564	1.35007	1.24069	1.03818	1.28768	1.35459	1.33271	1.22655	1.3037	1.30301	1.04761	0.966987	0.990279	1.39523	1.32861	1.32639	1.23668	0.91471	1.27638	0.943038	1.02259	1.07485	1.26157	1.35029	1.28186	0.582614	0.583693	1.33185	1.33001	1.24639	1.28443	1.29944	1.22469	0.616137	0.479194	0.714614	0.614181	0.563192	0.829383
18a	4.05929	4.12474	4.0686	4.09419	3.95413	4.02212	4.00075	4.10779	4.11597	4.08575	4.12029	3.96685	3.91668	4.09412	3.93771	3.97739	3.95183	3.90373	3.95007	3.9312	4.06998	4.08292	4.04066	3.97246	3.94594	3.95443	3.92669	3.85583	3.93535	4.07212	4.01873	4.05007	3.90929	3.9407	3.90738	4.08416	3.99265	3.93428	3.9514	3.93736	3.81353	3.91398	3.90692	4.03075	4.03661	4.00301	4.04721	4.02835	4.01341
18b	3.91594	3.98576	3.94246	3.96364	3.84521	3.8954	3.8937	3.96145	3.97726	3.94474	3.98166	3.86552	3.79231	3.95593	3.8083	3.90127	3.84589	3.77889	3.8618	3.831	3.92907	3.94347	3.90607	3.96536	3.83774	3.86007	3.88025	3.70093	3.84369	3.93471	3.89401	3.92286	3.84665	3.88909	3.88585	3.92712	3.85928	3.88703	3.93682	3.81929	3.80703	3.8557	3.78574	3.89766	3.91023	3.88239	3.89125	3.86759	3.8673
19a	1.53679	1.60724	1.53241	1.57066	1.50835	1.49562	1.45857	1.59045	1.59555	1.50533	1.59923	1.53256	1.4373	1.57682	1.44687	1.58228	1.50927	1.41787	1.55265	1.48724	1.54012	1.5623	1.46469	1.63497	1.4933	1.53925	1.56055	1.26863	1.51518	1.56817	1.49086	1.53521	1.53532	1.59618	1.53599	1.53755	1.38664	1.57759	1.58677	1.49865	1.48363	1.55799	1.46404	1.45955	1.47071	1.39767	1.508	1.49164	1.41404
19b	1.62615	1.65707	1.62497	1.64689	1.68341	1.56891	1.56808	1.65008	1.66486	1.6215	1.65943	1.69698	1.65302	1.63798	1.66921	1.71977	1.69251	1.63636	1.68636	1.66368	1.58792	1.63164	1.57515	1.78196	1.67985	1.69446	1.68652	1.62083	1.67141	1.59071	1.54724	1.58987	1.66411	1.6991	1.6832	1.60734	1.55234	1.68308	1.72278	1.66319	1.62227	1.66885	1.62635	1.60584	1.60653	1.55215	1.54199	1.5841	1.51192
21	4.18217	4.16543	4.12709	4.1489	4.03992	4.10024	4.06681	4.20558	4.16969	4.21484	4.19264	4.07118	4.05886	4.15185	4.06582	4.09094	4.07302	4.04512	4.08958	4.0438	4.17128	4.16097	4.16185	4.11945	4.04086	4.09697	4.08326	4.06858	4.07869	4.16209	4.11886	4.12763	4.14329	4.19386	4.29535	4.14928	4.10567	4.18242	4.30212	4.12313	4.14327	4.18211	4.09301	4.10277	4.07864	4.12821	4.10608	4.10324	4.10491
23	3.75789	3.77435	3.75458	3.76866	3.75393	3.71615	3.71518	3.77195	3.78434	3.7921	3.78008	3.7627	3.74288	3.75188	3.76033	3.76647	3.7618	3.72916	3.74346	3.72989	3.72932	3.75975	3.75459	3.76314	3.7538	3.76112	3.71586	3.75314	3.72554	3.73657	3.7047	3.73156	3.71274	3.74572	3.71653	3.74775	3.73879	3.7321	3.75866	3.72646	3.69061	3.7183	3.68964	3.74531	3.75329	3.74895	3.70071	3.71896	3.70792
3′a	2.3866	2.28954	2.38575	2.39655	2.37778	2.36356	3.4477	2.2793	2.2945	2.3988	2.28602	2.29717	2.26766	2.27522	2.29757	2.2836	2.38985	2.22928	2.27613	2.36064	2.23711	2.28816	2.37993	2.26185	2.37197	2.39638	2.21951	2.37219	2.35522	2.25432	2.35224	2.38428	2.33347	3.24109	3.22174	3.24971	3.26645	3.22024	3.2476	3.4775	3.21362	3.22544	3.46965	3.26688	3.27325	3.4794	3.2156	3.25347	3.45506
3′b	2.77687	3.0774	2.76673	2.78218	2.74296	2.73309	2.72597	3.0727	3.07961	2.78615	3.07555	3.05589	3.03449	3.06848	3.05253	3.05886	2.76132	3.0107	3.03196	2.7298	3.04446	3.07356	2.76653	3.03351	2.74737	2.76026	2.9902	2.73661	2.72237	3.04481	2.72215	2.75676	2.70107	2.60455	2.52735	2.65498	2.65259	2.58602	2.54212	2.7143	2.55564	2.5902	2.70083	2.65506	2.66935	2.74889	2.60685	2.65924	2.71931
5′a	2.33134	2.37977	2.31436	2.33624	2.25927	2.29095	3.37457	2.37405	2.38155	2.33281	2.37847	2.29977	2.26266	2.3742	2.27318	2.30904	2.27205	2.22647	2.28152	2.25753	2.35161	2.38266	2.32361	2.30417	2.25518	2.28586	2.2501	2.23618	2.26696	2.35866	2.28677	2.32451	2.26471	3.33683	3.41887	3.29153	3.26292	3.32643	3.44438	3.34781	3.28429	3.33521	3.36361	3.3087	3.32053	3.37268	3.26997	3.26773	3.39397
5′b	2.98421	2.97273	2.96869	2.98698	2.9281	2.93665	2.53389	2.96766	2.97168	2.99563	2.96741	2.9296	2.90352	2.97018	2.91073	2.94412	2.94346	2.87072	2.91533	2.91483	2.95193	2.97073	2.98119	2.94295	2.92853	2.95347	2.89201	2.89969	2.92258	2.95022	2.9317	2.96477	2.91549	2.59897	2.57089	2.60984	2.57436	2.57643	2.6022	2.5055	2.50118	2.57173	2.50832	2.59027	2.60874	2.52868	2.58648	2.61044	2.53133
6′a	1.21373	1.31199	1.16856	1.20752	1.17269	1.14901	1.03764	1.30355	1.30039	1.18933	1.29981	1.27799	1.2478	1.30299	1.24101	1.30959	1.18499	1.2092	1.29081	1.17272	1.30776	1.31797	1.18646	1.35901	1.16441	1.21218	1.29395	1.1098	1.19301	1.29237	1.15047	1.20107	1.24461	1.04911	1.50759	0.999836	1.09288	1.0047	1.51901	0.826183	1.11445	1.01165	0.835064	1.11773	1.17785	1.01752	0.996532	0.980365	0.886892
6′b	2.88574	2.85989	2.87554	2.89367	2.91264	2.8604	2.47766	2.85319	2.84993	2.8735	2.85525	2.89217	2.85869	2.84189	2.86736	2.91748	2.92591	2.83232	2.88088	2.90814	2.81949	2.84646	2.87341	2.91984	2.90667	2.95447	2.85931	2.89777	2.93138	2.82029	2.84934	2.88397	2.94099	2.23422	2.71996	2.04426	2.61662	2.20822	2.76569	2.18364	2.75674	2.2111	2.17076	2.65379	2.67548	2.44489	2.00124	2.04571	1.96093
9′	6.70271	6.75261	6.68661	6.72389	6.6861	6.72552	7.13421	6.72911	6.73413	6.73841	6.74233	6.69445	6.68061	6.74236	6.64339	6.70397	6.69881	6.65462	6.72976	6.73654	6.72528	6.74671	6.77219	6.74121	6.68036	6.74098	6.7161	6.74838	6.75776	6.72116	6.72	6.75996	6.77595	7.05666	7.04272	6.92965	6.94313	7.05196	7.07036	7.20947	7.03936	7.06747	7.24762	6.97387	6.97787	7.15837	6.91861	6.90005	7.21538
10′	6.02113	6.2317	5.95794	6.06646	5.86396	6.08376	6.04994	6.17258	6.20762	6.08643	6.22545	6.09206	5.70547	6.26889	5.63311	6.23363	5.97254	5.66673	6.15008	5.94477	6.24775	6.30779	6.13329	6.45104	5.83124	6.11167	6.3474	5.36854	6.12133	6.24693	6.09235	6.15086	6.27945	6.65016	6.6232	6.14346	5.98813	6.58346	6.61987	6.07964	6.51452	6.64397	6.14536	6.26785	6.26919	6.07422	6.25736	6.01758	6.14244
11′	6.15635	6.03935	6.24803	6.15693	6.25767	6.18657	6.09939	6.06773	6.08596	6.20985	6.07015	6.18341	6.27239	6.01946	6.32452	6.03447	6.25204	6.30978	6.03724	6.21092	6.03411	5.98246	6.16249	5.85238	6.26393	6.14319	5.90739	6.44484	6.10344	6.01552	6.20196	6.09109	5.93986	5.83139	6.25626	6.02307	6.13447	5.79859	6.15973	6.0513	5.9157	5.81025	5.95767	5.99531	5.93314	6.16894	6.0005	6.08287	6.10506
14′a	1.91442	1.81875	1.90551	1.92123	1.85548	1.86456	1.63374	1.80663	1.82935	1.91853	1.81355	1.73692	1.71516	1.80753	1.73936	1.74481	1.86916	1.69312	1.70683	1.83722	1.76539	1.8226	1.89112	1.70632	1.85533	1.86533	1.65192	1.84419	1.82754	1.78392	1.85336	1.88646	1.7912	1.8604	1.81655	1.98226	1.97318	1.84031	1.84531	1.62453	1.82298	1.85157	1.60208	1.97854	1.98996	1.65193	1.92944	1.99429	1.61478
14′b	1.88767	1.95389	1.88139	1.89677	1.87743	1.86141	2.23387	1.94875	1.96551	1.88494	1.95914	1.88097	1.86594	1.9419	1.88176	1.90505	1.89241	1.84784	1.85282	1.8523	1.91172	1.94315	1.86013	1.88823	1.87848	1.88438	1.79926	1.8448	1.84214	1.90844	1.8349	1.86876	1.80635	1.84665	1.80486	1.98713	1.94468	1.83442	1.84481	2.2255	1.80406	1.84229	2.19384	1.96349	1.97546	2.25348	1.93757	1.99807	2.25156
15′	3.53841	3.39654	3.54237	3.53921	3.44959	3.51731	3.80611	3.38962	3.41458	3.55609	3.40566	3.30866	3.31694	3.39171	3.32174	3.30361	3.45308	3.304	3.29459	3.42597	3.34678	3.39075	3.52563	3.28045	3.44737	3.44363	3.23363	3.42618	3.41667	3.34601	3.49447	3.51479	3.37786	3.91549	3.74228	4.08006	4.0866	3.92029	3.78141	3.77252	3.879	3.91707	3.74541	4.06681	4.07757	3.82292	4.02399	4.0622	3.82145
16′	2.2165	2.17287	2.18192	2.22475	2.70286	2.16916	2.30593	2.17474	2.17647	2.13665	2.17915	2.8101	2.74243	2.13967	2.73026	2.8607	2.70277	2.70467	2.83534	2.68624	2.08516	2.17133	2.08392	2.83579	2.66852	2.77482	2.81799	2.52527	2.76565	2.12892	2.1427	2.19022	2.8121	2.73367	2.22694	2.25462	2.32237	2.72777	2.2496	2.58311	2.19026	2.72321	2.58808	2.35447	2.3228	2.21347	2.17317	2.27797	2.07943
17′a	0.901652	0.916189	0.889401	0.907835	0.979474	0.882881	1.2831	0.904343	0.933072	0.864675	0.924504	1.11976	1.10522	0.896461	1.1217	1.12031	0.976909	1.0997	1.11486	0.962816	0.855062	0.918315	0.82966	1.09235	0.970671	0.967899	1.05354	0.892193	0.949315	0.874039	0.845535	0.890031	0.885534	1.187	0.899977	0.956749	0.831065	1.17722	0.966879	1.42374	1.10544	1.16353	1.38379	0.910859	0.931412	1.24964	0.900234	0.936319	1.12899
17′b	1.85935	1.73707	1.86908	1.8619	2.41069	1.83553	1.37934	1.75091	1.75661	1.84797	1.75865	2.28639	2.23174	1.74363	2.2444	2.30854	2.4098	2.20842	2.26335	2.38662	1.68813	1.73926	1.81483	2.34109	2.39363	2.4285	2.22543	2.3518	2.4062	1.6978	1.80745	1.84153	2.43154	1.80511	1.86962	1.53131	1.34379	1.78667	1.90095	2.05345	1.79716	1.7865	2.03704	1.33799	1.35707	1.36679	1.43884	1.56324	1.82338
18′a	4.24125	3.87912	4.25864	4.25115	4.26735	4.22509	4.40644	3.88848	3.9058	4.27695	3.89822	3.85075	3.84234	3.87312	3.85666	3.84449	4.26713	3.83344	3.84282	4.2626	3.84156	3.88099	4.2582	3.81317	4.26934	4.23672	3.78898	4.27902	4.22923	3.85499	4.21148	4.234	4.11408	3.87066	3.71182	3.98346	3.95638	3.86256	3.76171	4.46201	3.80863	3.86149	4.45514	3.95121	3.96782	4.46298	3.92201	3.97411	4.44538
18′b	4.04028	3.92463	4.04841	4.03633	3.9691	4.00766	4.05216	3.93497	3.95491	4.07691	3.95293	3.8787	3.88446	3.93241	3.90133	3.86465	3.9633	3.87736	3.8601	3.9412	3.88364	3.92466	4.04166	3.82578	3.9696	3.94157	3.79681	3.97397	3.92086	3.88983	3.99038	4.00249	3.83541	3.92097	3.70965	4.08923	4.1039	3.90481	3.74191	4.00466	3.86969	3.9034	3.96711	4.05987	4.08555	4.1015	4.02703	4.08452	4.06185
19′a	2.71818	2.01896	2.74753	2.73945	2.42197	2.71214	3.07514	2.03801	2.06952	2.69065	2.06356	1.90224	1.96129	2.05166	1.9687	1.86574	2.41479	1.94731	1.89886	2.42728	1.96701	2.04852	2.64853	1.77576	2.41988	2.35878	1.75593	2.3416	2.37081	1.96484	2.68098	2.71852	2.20146	2.21638	1.68536	2.48799	2.48542	2.18924	1.76986	2.70709	2.19126	2.23026	2.70223	2.46597	2.49092	3.03393	2.39604	2.51799	3.04523
19′b	1.89247	2.05464	1.8804	1.88332	1.77758	1.85944	1.75623	2.07763	2.11403	1.84936	2.09934	2.03781	2.07095	2.0844	2.1049	1.97679	1.77081	2.07205	2.02918	1.73831	2.00179	2.09504	1.80977	1.86781	1.7647	1.755	1.87448	1.70697	1.72779	2.00972	1.82186	1.85185	1.65216	1.49117	0.961397	1.73319	1.60365	1.50467	1.02371	1.67981	1.40375	1.5064	1.64331	1.65343	1.67016	1.68082	1.60988	1.79249	1.6379
21′	2.79716	2.70893	2.79006	2.80723	2.83543	2.79222	3.01429	2.69694	2.71592	2.80006	2.70966	2.67164	2.68649	2.71644	2.69229	2.65307	2.83783	2.65684	2.66268	2.8395	2.65847	2.71014	2.78501	2.61356	2.82772	2.83437	2.57798	2.8184	2.83142	2.67058	2.76205	2.80798	2.78489	2.93861	2.85617	3.14297	3.0865	2.91517	2.87078	3.11628	2.89178	2.90383	3.1038	3.11297	3.11564	2.98697	3.0761	3.15762	3.27297
22′a	1.33611	1.34216	1.30248	1.35329	1.55723	1.31233	1.34375	1.31718	1.32911	1.28224	1.32795	1.73991	1.72026	1.29545	1.71658	1.79929	1.54877	1.70345	1.82676	1.51951	1.28756	1.32071	1.23354	1.86411	1.52684	1.60997	1.80337	1.42524	1.59984	1.3154	1.27875	1.33162	1.70406	2.03665	2.05319	1.29998	1.36109	2.07176	2.13083	1.75812	2.01358	2.06431	1.7359	1.46581	1.4637	1.25222	1.26211	1.28432	1.22088
22′b	2.31557	2.33338	2.25291	2.28064	1.94466	2.24088	1.96384	2.366	2.34234	2.31423	2.35092	1.97072	1.90516	2.31079	1.92703	1.95923	1.93131	1.89356	1.96736	1.90735	2.32047	2.33556	2.28577	1.95577	1.9208	1.94602	1.90156	1.77947	1.9214	2.31663	2.22802	2.26297	1.88917	1.95077	1.98421	2.48146	1.789	1.95379	2.03834	1.92096	1.88144	1.96832	1.88446	1.77304	1.77115	2.06286	2.44178	2.45328	2.34435
23′a	3.75544	3.84069	3.69372	3.75796	3.7293	3.72667	3.89291	3.81315	3.81826	3.7604	3.81734	3.76399	3.72997	3.77805	3.72726	3.81207	3.73587	3.70499	3.79469	3.7218	3.80796	3.81097	3.73969	3.89642	3.71796	3.77758	3.82409	3.67205	3.76872	3.82073	3.70451	3.75063	3.82186	3.96919	3.61374	3.84738	3.60326	3.95706	3.61742	3.7555	3.57609	3.93893	3.74882	3.67261	3.69278	3.87325	3.83786	3.8053	3.76115
23′b	3.79366	3.76599	3.78284	3.78762	3.74765	3.76603	3.79087	3.76862	3.80365	3.79509	3.79597	3.72266	3.75929	3.75443	3.77053	3.7088	3.76739	3.7442	3.72229	3.74897	3.70075	3.75828	3.77267	3.72712	3.76168	3.73689	3.67685	3.84109	3.72604	3.73224	3.73946	3.76164	3.71696	3.70497	4.19885	3.81023	3.85732	3.70902	4.23554	3.63633	3.85237	3.71121	3.62052	3.8358	3.87277	3.82004	3.75126	3.83063	3.75527
3′′a	3.80434	3.75852	3.34632	3.8109	3.83812	3.76977	3.77564	3.28937	3.77689	3.397	3.32781	3.39412	3.40119	3.29556	3.41847	3.87073	3.40321	3.36186	3.82615	3.35024	3.26056	3.76798	3.37484	3.80036	3.38898	3.86466	3.78327	3.41749	3.8313	3.74248	3.32028	3.79762	3.77839	3.24338	3.18007	3.32692	3.38016	3.19487	3.76693	3.32738	3.17017	3.75222	3.27534	3.24763	3.76069	3.3825	3.22363	3.77959	3.32689
3′′b	3.95347	3.81995	4.2421	3.99635	4.03693	3.93476	3.91867	4.11368	3.97226	4.29622	4.17872	4.30109	4.35132	4.14107	4.3759	3.98667	4.31381	4.34323	3.94588	4.2623	4.08998	3.86649	4.2435	3.88011	4.29659	3.99832	3.861	4.45229	3.94125	3.81679	4.17998	3.93279	3.82909	4.08596	4.00624	4.28283	4.36415	4.00411	3.79372	4.20154	4.02255	3.809	4.11267	4.09622	3.94652	4.31029	4.10657	4.06735	4.20497
5′′	7.73086	7.66697	7.67397	7.79504	7.5238	7.7558	7.70102	7.62816	7.65687	7.5652	7.65991	7.55579	7.66926	7.69302	7.58123	7.6686	7.48115	7.62155	7.7667	7.52352	7.7243	7.69839	7.59993	7.74081	7.48077	7.58943	7.64156	7.31162	7.66368	7.68912	7.74323	7.85853	7.69948	7.78187	8.04018	7.58434	7.47836	7.73703	8.05042	7.62056	7.77672	7.86767	7.68971	7.50908	7.5301	7.43666	7.52843	7.67114	7.52365
9′′	7.4079	7.4243	7.37807	7.40734	7.45498	7.37397	7.39314	7.3904	7.41847	7.41912	7.39451	7.47952	7.47656	7.38273	7.4808	7.50048	7.46559	7.46272	7.49049	7.45299	7.37487	7.39353	7.4102	7.45634	7.45063	7.48968	7.48078	7.4754	7.46816	7.40171	7.38309	7.38322	7.47573	7.39052	7.26806	7.3613	7.36052	7.38201	7.31648	7.44501	7.3703	7.39508	7.43712	7.35908	7.42795	7.4035	7.34994	7.36388	7.38422
10′′	7.18499	7.20237	7.17926	7.19302	7.23323	7.17258	7.16891	7.17344	7.19349	7.22345	7.18156	7.23863	7.22121	7.16006	7.24147	7.25523	7.2198	7.21043	7.21648	7.19962	7.14852	7.1872	7.19565	7.2258	7.21796	7.23183	7.21268	7.2575	7.21816	7.18349	7.1538	7.17344	7.20951	7.15918	7.06483	7.14986	7.16563	7.14706	7.11261	7.17842	7.12304	7.1514	7.16115	7.14517	7.18306	7.19729	7.11777	7.13628	7.15897
11′′	7.44181	7.46892	7.45537	7.46176	7.4845	7.42287	7.42036	7.45053	7.46297	7.50756	7.45745	7.49829	7.48056	7.43487	7.49519	7.50836	7.48314	7.47054	7.47501	7.46108	7.42503	7.4423	7.47983	7.49446	7.47957	7.48858	7.46834	7.52225	7.47136	7.44571	7.42101	7.43611	7.47743	7.44781	7.36613	7.42642	7.44288	7.43994	7.41605	7.45102	7.41384	7.43749	7.43271	7.42387	7.44877	7.47568	7.39001	7.38862	7.43824
12′′	6.88849	6.92786	6.89803	6.9172	6.95572	6.88776	6.87047	6.89527	6.91881	6.93935	6.90067	6.9577	6.93305	6.88006	6.95297	6.97486	6.9447	6.92506	6.94885	6.91908	6.8658	6.90712	6.91096	6.96204	6.94117	6.96441	6.94197	6.95174	6.93998	6.913	6.85765	6.89297	6.95534	6.91897	6.83331	6.85498	6.86303	6.91361	6.89554	6.91965	6.883	6.92089	6.89211	6.85436	6.89498	6.89925	6.83181	6.82884	6.86554
15′′	3.46041	3.48509	3.47344	3.48096	3.47373	3.44746	3.43866	3.47534	3.49359	3.4919	3.49145	3.52769	3.49084	3.42885	3.5166	3.49598	3.52081	3.4506	3.52397	3.47872	3.40552	3.48378	3.45331	3.46386	3.50676	3.49899	3.47826	3.5007	3.52812	3.47515	3.44114	3.49661	3.46339	3.47263	3.45877	3.48075	3.44955	3.46348	3.50386	3.46788	3.42383	3.49188	3.43504	3.47825	3.5123	3.47632	3.39546	3.47331	3.41599
17′′a	2.60462	2.62096	2.78219	2.60803	2.53389	2.56279	2.5739	2.82936	2.64044	2.82163	2.84231	2.7523	2.703	2.78975	2.74325	2.56088	2.73858	2.70597	2.52817	2.69363	2.75938	2.62083	2.77249	2.54271	2.7326	2.55428	2.51298	2.73197	2.49486	2.5877	2.73568	2.54845	2.50121	2.74911	2.77991	2.84448	2.81928	2.73216	2.6019	2.70929	2.72201	2.53012	2.66131	2.84688	2.67169	2.80627	2.78181	2.61277	2.76595
17′′b	2.35995	2.4124	2.17246	2.3494	2.21967	2.28574	2.31055	2.29744	2.43252	2.26395	2.31386	2.17548	1.99801	2.21063	2.07562	2.27572	2.16911	2.00366	2.20912	2.04143	2.22528	2.3904	2.18624	2.29667	2.12283	2.25025	2.2488	2.07936	2.18209	2.36496	2.09935	2.2842	2.2109	2.25554	2.20679	2.26583	2.18006	2.28204	2.36681	2.09771	2.2317	2.26628	1.97705	2.31753	2.4342	2.28783	2.26702	2.33414	2.16555
18′′a	3.7479	3.74044	3.86969	3.74656	3.77219	3.69765	3.68913	3.88004	3.75748	3.90996	3.90273	3.90166	3.89357	3.85263	3.90203	3.78223	3.89806	3.85951	3.76054	3.86676	3.81594	3.74467	3.87458	3.76464	3.88505	3.78965	3.73733	3.89713	3.75003	3.71561	3.82913	3.71494	3.73111	3.86966	3.85854	3.87769	3.87324	3.85257	3.74881	3.85394	3.81954	3.72768	3.83058	3.8614	3.75251	3.87712	3.80514	3.70179	3.8364
18′′b	3.79268	3.82123	3.8626	3.80422	3.83363	3.74192	3.75411	3.88122	3.82404	3.91354	3.90038	3.88788	3.86575	3.85293	3.88375	3.83891	3.8821	3.8545	3.81886	3.84528	3.82175	3.78541	3.86326	3.81937	3.87278	3.84611	3.80984	3.88228	3.8297	3.77496	3.80671	3.7753	3.79435	3.86508	3.84822	3.87945	3.87235	3.85886	3.81558	3.84733	3.82384	3.80322	3.81172	3.86131	3.82344	3.8801	3.80514	3.74108	3.83102
19′′a	1.47114	1.49765	1.38726	1.46615	1.46217	1.45636	1.43449	1.40634	1.47468	1.38469	1.42001	1.37503	1.35976	1.38571	1.36872	1.50285	1.3781	1.33956	1.48195	1.34677	1.32806	1.49992	1.34072	1.47448	1.37073	1.50264	1.44069	1.3272	1.4563	1.48883	1.33079	1.45735	1.47689	1.35756	1.37374	1.41871	1.38144	1.33865	1.53526	1.33251	1.29804	1.47307	1.29019	1.39633	1.51818	1.35716	1.34107	1.4639	1.28666
19′′′b	1.57333	1.61746	1.6422	1.57921	1.53329	1.54196	1.55599	1.6491	1.61692	1.654	1.65286	1.6291	1.58528	1.64523	1.59826	1.56841	1.60633	1.57329	1.52978	1.58475	1.58319	1.5766	1.62064	1.56053	1.59571	1.55322	1.50518	1.58468	1.51298	1.57712	1.57223	1.54632	1.52498	1.59708	1.60419	1.65833	1.65013	1.58229	1.59751	1.57095	1.53388	1.52845	1.52283	1.64229	1.64914	1.63555	1.59185	1.57042	1.5485
21′′	4.33747	4.29644	4.14146	4.33788	4.37777	4.2914	4.30145	4.12192	4.33487	4.13554	4.13921	4.21933	4.19403	4.10039	4.22081	4.38747	4.21427	4.18791	4.34162	4.17958	4.08043	4.29082	4.11208	4.34899	4.21274	4.37886	4.30582	4.16734	4.31989	4.27459	4.10543	4.30409	4.2775	4.16636	4.09763	4.13222	4.10606	4.15375	4.28291	4.16599	4.13607	4.26354	4.13955	4.09984	4.30271	4.12255	4.04926	4.30688	4.076
23′′	3.5581	3.61001	3.54927	3.58125	3.568	3.58244	3.55898	3.58834	3.60661	3.58918	3.59096	3.55165	3.50035	3.55479	3.54319	3.59515	3.53368	3.49933	3.55733	3.4976	3.55993	3.56085	3.50944	3.58053	3.53051	3.57759	3.54807	3.55048	3.54222	3.57859	3.4919	3.53652	3.57331	3.50591	3.44029	3.61098	3.5898	3.49954	3.50446	3.50844	3.45516	3.53728	3.46423	3.63274	3.64627	3.5759	3.54965	3.5451	3.55742
3′′′a	2.40934	2.41712	2.40859	2.3108	2.39743	3.42847	2.36255	2.42123	2.3242	2.32596	2.31631	2.28319	3.27502	3.26567	2.40039	2.27931	2.28252	3.43446	3.25645	3.25442	3.4738	3.27196	3.26429	2.36441	2.39702	2.27219	3.45168	3.46435	3.25264	3.46619	3.44006	3.25133	3.43187	2.24916	3.25594	2.31369	3.28837	2.37304	2.2696	2.23801	3.43945	3.2485	3.20873	2.41379	2.33437	2.29051	3.46579	3.25405	3.21745
3′′′b	2.78021	2.79512	2.78071	3.09935	2.7676	2.70181	2.73492	2.79552	3.11471	3.12849	3.10918	3.07925	2.65778	2.66411	2.77793	3.08091	3.07483	2.72994	2.58769	2.63888	2.74578	2.62729	2.65856	2.75164	2.77043	3.06479	2.70024	2.76771	2.62291	2.71231	2.71791	2.6384	2.6825	3.05109	2.63437	3.0953	2.68198	2.74854	3.04815	3.04147	2.68717	2.57014	2.58567	2.79255	3.11583	3.0931	2.73773	2.61316	2.61296
5′′′a	2.32772	2.32119	2.33553	2.37248	2.30835	3.33707	2.29168	2.34197	2.37939	2.39949	2.38798	2.36615	3.35076	3.27077	2.33964	2.33658	2.35774	3.4148	3.27572	3.31846	3.36285	3.25473	3.33739	2.27766	2.32545	2.32865	3.34667	3.49989	3.28753	3.32721	3.39503	3.27326	3.32104	2.31382	3.25367	2.38768	3.36798	2.27904	2.31628	2.31382	3.33314	3.22115	3.25838	2.34333	2.38273	2.36844	3.36705	3.28869	3.2948
5′′′b	2.96853	2.97292	2.98257	2.97028	2.95144	2.50248	2.93123	2.99639	2.97805	3.01819	2.99408	2.97263	2.62086	2.58903	2.98678	2.94382	2.95773	2.53872	2.53496	2.60152	2.53786	2.56158	2.62886	2.93525	2.97045	2.92564	2.5171	2.61302	2.56813	2.50443	2.54362	2.58413	2.47391	2.92436	2.58494	2.98642	2.6237	2.93644	2.9148	2.91739	2.48306	2.48901	2.53932	2.99668	2.9766	2.98786	2.53191	2.56834	2.57957
6′′′a	1.17738	1.14225	1.21071	1.2528	1.13818	0.956079	1.1503	1.21772	1.26804	1.32775	1.3055	1.28738	0.927218	1.07718	1.22373	1.22139	1.28184	0.998528	0.964873	0.898075	1.00593	1.00508	0.966241	1.09495	1.19555	1.21338	0.756652	0.943085	0.821269	0.93349	0.893033	0.902319	0.842871	1.2118	0.926609	1.33235	1.15067	1.11009	1.2003	1.21164	0.913244	0.880631	0.837572	1.23148	1.27602	1.30951	1.03268	1.09455	0.934933
6′′′b	2.81744	2.84034	2.87869	2.78199	2.83613	2.44089	2.80117	2.8939	2.81493	2.87608	2.8475	2.82748	2.07836	2.67097	2.90334	2.77569	2.83773	2.4931	2.58609	2.06721	2.54623	2.61828	2.09267	2.81918	2.88701	2.77632	1.98571	2.05483	2.03756	2.45797	1.99882	2.03824	2.41568	2.78528	2.06744	2.83785	2.71323	2.83805	2.75347	2.77729	2.43441	2.55657	2.00123	2.88978	2.79126	2.85691	2.54386	2.6055	2.04664
9′′′	6.99167	6.98368	7.03854	6.92977	7.09867	7.40437	6.97113	7.01444	6.95077	6.84464	6.96018	7.08529	7.35219	7.1877	7.18961	7.01487	7.09272	7.57633	7.23795	7.31272	7.43547	7.1352	7.0691	7.04699	7.13062	7.02356	7.47526	7.48459	7.23676	7.37769	7.43415	7.15977	7.43015	6.98552	7.22787	6.99233	7.11492	7.03987	6.96251	6.99576	7.43917	7.16577	7.21562	7.03563	6.96133	6.84931	7.4867	7.20555	7.06009
10′′′	6.43169	6.47456	6.45974	6.42499	6.70126	6.43312	6.42555	6.52784	6.54268	6.43404	6.53664	6.71341	6.92105	6.55752	6.9134	6.66486	6.61513	6.89888	6.75073	6.73964	6.44424	6.51745	6.4881	6.43353	6.69303	6.53101	6.51771	6.9474	6.64111	6.42666	6.4276	6.44942	6.31389	6.24058	6.22078	6.66158	6.77821	6.1655	6.17627	6.42093	6.14414	6.30979	6.49405	6.55504	6.58374	6.44256	6.53009	6.75064	6.4873
11′′′	6.48656	6.38778	6.51754	6.47194	6.50146	6.43736	6.52405	6.43986	6.44053	6.02343	6.44801	6.4833	6.60327	6.43403	6.62071	6.40803	6.52196	6.59897	6.40262	6.53153	6.37881	6.39396	6.00187	6.36369	6.5477	6.42268	6.35954	6.17564	6.39851	6.36308	6.44854	6.43231	6.28578	6.41802	6.69072	6.49254	6.09899	6.44271	6.6962	6.48513	6.4013	6.3052	6.446	6.43006	6.43429	6.10003	6.42135	6.56932	6.11463
14′′′a	1.92843	1.94908	1.92432	1.85807	1.89997	1.63129	1.88353	1.94816	1.87346	1.86397	1.86826	1.8041	1.95689	1.97483	1.89395	1.81126	1.80084	1.60548	1.93071	1.93932	1.66961	1.98418	1.96204	1.89503	1.89525	1.79121	1.62042	1.63255	1.9406	1.68274	1.62891	1.97592	1.61633	1.77113	1.9677	1.85699	1.98114	1.87597	1.80276	1.75642	1.61046	1.91802	1.89028	1.94757	1.88323	1.82418	1.64789	1.95752	1.9081
14′′′b	1.93617	1.95871	1.93397	2.01032	1.91613	2.22533	1.88608	1.96601	2.03884	2.00568	2.02424	1.95006	1.9822	1.96816	1.91264	1.96571	1.95385	2.22316	1.88488	1.9601	2.27958	1.94413	2.00049	1.89583	1.91362	1.95719	2.22412	2.30272	1.95499	2.23168	2.26199	1.99361	2.17547	1.92486	1.97438	2.00058	1.99058	1.89256	1.93562	1.91996	2.19006	1.8844	1.91185	1.95773	2.03189	1.96208	2.26183	1.93191	1.95126
15′′′	3.55683	3.58318	3.54907	3.38961	3.54865	3.82437	3.51504	3.575	3.40213	3.38	3.39429	3.36866	4.06536	4.09598	3.55158	3.37914	3.36899	3.82031	4.0736	4.06668	3.85191	4.09673	4.07672	3.53681	3.54499	3.37799	3.86852	3.87552	4.08949	3.86138	3.84562	4.06855	3.83109	3.36503	4.07709	3.37205	4.0756	3.53361	3.38193	3.32117	3.81924	4.06187	4.04004	3.55867	3.40722	3.35371	3.81866	4.04154	4.03105
16′′′	2.06982	2.02574	2.11141	2.02712	2.09089	2.11022	2.02636	2.06704	2.02188	2.12631	2.05856	2.11678	2.22234	2.26453	2.17096	2.04653	2.12931	2.22045	2.25516	2.20158	2.12556	2.25261	2.24325	2.03631	2.14399	2.05983	2.02443	2.21063	2.14631	2.11179	2.05965	2.11443	2.09656	2.01314	2.06567	2.08091	2.39294	2.01942	1.95128	2.04363	2.07154	2.2136	2.10947	2.0745	2.03257	2.11081	2.15534	2.30833	2.18977
17′′′a	0.982979	0.966511	0.942673	0.95184	0.935783	1.37559	0.926561	0.947108	0.98189	0.898065	0.955681	0.887251	0.991053	0.974278	0.916244	0.92196	0.914067	1.33143	1.06234	0.9802	1.20892	1.09518	0.995246	0.887931	0.911182	0.944558	1.24972	1.24409	1.02468	1.37288	1.25979	1.04152	1.30694	0.885812	0.986555	0.93579	0.966299	0.856659	0.925711	0.838801	1.28823	1.01634	0.933875	0.930012	0.993582	0.876244	1.18697	1.07913	0.936229
17′′′b	1.86827	1.91684	1.86839	1.78755	1.85917	1.35109	1.81973	1.9103	1.8219	1.78159	1.81414	1.77455	1.48873	1.3762	1.86457	1.7507	1.77849	1.36583	1.15001	1.50722	1.68242	1.19791	1.51068	1.82429	1.86451	1.76977	1.80828	1.81774	1.48479	1.39493	1.80962	1.49923	1.35232	1.7531	1.51034	1.79743	1.37082	1.86538	1.72436	1.743	1.3521	1.14387	1.43676	1.9119	1.83779	1.76432	1.67728	1.19109	1.46398
18′′′a	3.99374	4.03048	3.98027	3.95893	3.95962	3.99418	3.96241	4.01363	3.97805	3.96233	3.96587	3.92951	3.97371	4.00239	3.9434	3.95095	3.93736	3.90243	3.98642	3.97886	4.0282	4.02915	4.00848	3.99078	3.94963	3.96461	3.97203	3.87229	4.00832	4.04358	3.9809	4.01753	3.97575	3.93362	3.97666	3.89914	3.94528	3.98203	3.94519	3.88999	4.01965	3.98403	3.94865	4.00906	3.94914	3.92418	3.98431	3.94161	3.95211
18′′′b	4.16757	4.207	4.15269	3.95225	4.13797	4.30891	4.13906	4.19107	3.97256	3.93918	3.96136	3.91194	3.99032	4.07638	4.13157	3.93659	3.91242	4.26682	4.03146	4.00454	4.38285	4.10417	4.04364	4.1925	4.13569	3.94147	4.37744	4.26357	4.04061	4.40255	4.30717	4.06609	4.3556	3.93651	4.06382	3.90021	3.99353	4.21228	3.9709	3.87827	4.40044	4.05398	3.99078	4.2128	3.95459	3.90075	4.39165	3.99536	3.99248
19′′′a	1.84034	1.85865	1.7966	2.01278	1.77638	1.68186	1.7865	1.83389	2.05335	2.01015	2.0314	1.99229	1.59299	1.63131	1.72827	2.00592	1.99994	1.59234	1.61606	1.62191	1.66833	1.67688	1.64527	1.77266	1.74982	2.02522	1.65814	1.54904	1.63203	1.7293	1.64194	1.63096	1.6617	1.96491	1.48371	1.99132	1.60021	1.76179	1.93601	1.92667	1.648	1.60569	1.53386	1.83363	2.04425	1.9873	1.6571	1.62504	1.58637
19′′′b	2.61167	2.64573	2.57117	1.93793	2.54286	3.05196	2.57587	2.62102	1.99374	1.91286	1.98709	1.89086	2.24735	2.43663	2.51102	1.89707	1.87974	2.95345	2.34243	2.28261	3.07757	2.46169	2.33345	2.56983	2.5146	1.91151	2.96393	2.90141	2.33133	3.08034	2.99737	2.36403	2.94882	1.93124	2.32904	1.95126	2.35304	2.55125	1.92183	1.85196	3.0001	2.37765	2.27951	2.63991	2.03364	1.89924	3.06454	2.3745	2.30219
21′′′	2.83635	2.82923	2.83477	2.71136	2.8475	2.93026	2.794	2.8525	2.74043	2.71599	2.74142	2.72076	3.15536	3.11396	2.87616	2.69787	2.73349	2.96618	2.68895	3.15961	3.28717	2.74059	3.18412	2.82298	2.86265	2.71009	3.23243	3.30915	3.10101	2.96203	3.26241	3.12953	2.92393	2.68495	3.11924	2.73199	3.12965	2.80069	2.68621	2.66913	2.93843	2.66713	3.07972	2.86564	2.7538	2.69111	3.27388	2.72997	3.1447
22′′′a	1.7158	1.70602	1.11736	1.68225	1.66536	1.73017	1.67916	1.12366	1.68368	1.07624	1.10029	1.08532	1.12183	1.31044	1.11221	1.62299	1.07965	1.12317	1.67797	1.10888	1.29298	1.75591	1.11454	1.61016	1.10133	1.61995	1.61892	1.12928	1.64452	1.72211	1.11433	1.70715	1.63299	1.01214	1.07647	1.11457	1.35303	1.03497	1.58628	1.00955	1.04928	1.62904	1.03359	1.12027	1.70586	1.05674	1.28004	1.77571	1.05175
22′′′b	2.29175	2.25711	2.80188	2.35932	2.31912	1.96294	2.23712	2.77188	2.3391	2.87569	2.85956	2.83606	3.06931	2.18221	2.87266	2.33399	2.85848	2.55386	2.05983	3.00075	2.07491	1.99594	3.00702	2.24043	2.81085	2.36336	2.36394	2.97199	2.50396	1.98728	2.87403	2.47118	1.9746	2.74941	2.94844	2.86398	2.20394	2.6933	2.31195	2.80994	2.43802	1.9777	2.9463	2.73851	2.33175	2.84192	2.06492	2.0329	2.95303
23′′′a	4.35971	4.28996	4.33959	4.35664	4.22356	4.21348	4.2464	4.37086	4.45672	4.54873	4.41245	4.34411	4.29259	4.34649	4.32953	4.28959	4.30274	4.26933	4.15259	4.24072	4.34738	4.30777	4.50504	4.27364	4.25317	4.24989	4.14434	4.53206	4.09419	4.20225	4.22007	4.22889	4.07071	4.27914	4.33073	4.3536	4.51953	4.26513	4.24943	4.20835	4.23287	4.09909	4.13002	4.24368	4.3065	4.56673	4.36098	4.28292	4.48684
23′′′b	3.16254	3.14512	3.61012	3.19375	3.16082	3.27381	3.13324	3.58677	3.17705	3.6656	3.62341	3.63821	3.71076	3.52147	3.67669	3.16751	3.65727	3.76786	3.2932	3.68033	3.40561	3.29791	3.6936	3.12666	3.6469	3.17112	3.1245	3.72143	3.20266	3.24482	3.62215	3.22322	3.20922	3.61351	3.67644	3.63711	3.59206	3.57706	3.21598	3.60869	3.67399	3.26616	3.61962	3.58984	3.19065	3.63706	3.39996	3.34341	3.6548
[truncated: 15 more columns]

## Sheet: 13C NMR
Nuclei	0	15'	15''	15'''	16'	21'''	21'	15'15''	15'15'''	15''15'''	15'15''15'''	15'15''15'''16'	15'15''15'''16'21'''	15'15''15'''21'''	15'15''16'	15'15'''16'	15''15'''16'	15'15''16'21'''	15'15'''16'21'''	15''15'''16'21'''	15'15''21'''	15'15'''21'''	15''15'''21'''	15'16'	15''16'	15'''16'	15'16'21'''	15''16'21'''	15'''16'21'''	15'21'''	15''21'''	15'''21'''	16'21'''	15'15''15'''16'21'	15'15''15'''16'21'''21'	15'15''15'''21'	15'15''15'''21'''21'	15'15''16'21'	15'15'''16'21'	15''15'''16'21'	15'15''16'21'''21'	15'15'''16'21'''21'	15''15'''16'21'''21'	15'15''21'	15'15'''21'	15''15'''21'	15'15''21'''21'	15'15'''21'''21'	15''15'''21'''21'
2	161.63	161.129	160.845	161.122	162.063	161.264	161.361	161.176	161.261	161.986	160.968	161.22	161.754	160.777	161.772	161.566	161.648	161.919	161.828	161.576	161.081	161.357	161.737	161.399	161.737	162.054	161.769	163.822	162.028	161.291	160.991	161.177	162.212	161.244	161.596	161.072	161.984	161.283	161.856	161.872	161.555	161.953	161.969	161.39	161.224	162.112	161.179	161.58	161.833
3	53.0893	54.0757	52.1236	53.0722	61.9235	52.5863	52.3043	53.2504	53.4554	52.7824	53.1476	62.297	61.5188	52.9532	61.6001	63.1338	61.6415	61.269	62.7977	61.4294	53.5256	53.4252	52.3861	64.4751	61.5444	62.4334	63.6338	60.3739	62.1143	53.7795	52.0911	52.8681	63.4232	65.8994	62.6277	52.6232	51.2618	65.9284	62.8722	62.2048	65.4144	65.6959	62.039	52.7898	53.0236	51.5804	52.6693	52.0077	51.656
5	168.53	168.143	168.053	167.958	168.213	168.564	168.753	168.264	168.111	168.338	168.03	168.132	168.405	168.334	168.619	168.114	168.146	168.786	168.14	168.228	168.318	168.346	168.611	167.852	168.398	167.961	168.613	170.223	167.973	168.595	168.264	168.01	168.281	168.372	167.339	169.167	169.811	168.368	167.005	168.33	168.866	168.049	168.443	169.092	170.041	169.071	169.357	169.607	169.043
6	48.0883	47.3957	47.5471	47.5275	46.8614	46.7781	47.2586	48.0422	47.9353	48.5209	47.9059	46.6509	47.2817	47.5907	47.3868	46.5149	47.0173	47.0286	46.3252	46.7435	47.2216	47.6725	47.9772	45.5474	47.003	46.7931	45.8233	49.0902	46.5865	47.088	47.0148	47.1163	46.163	45.8686	45.9923	48.5157	48.712	45.5632	46.1714	46.5544	44.9571	45.8254	46.3956	48.5238	48.5459	48.3147	47.767	48.4353	47.5992
7	54.4581	54.8663	54.4977	54.7439	54.0069	54.1885	54.2119	54.3902	54.7871	54.1577	54.5011	53.8606	53.2563	54.3766	53.425	54.1355	53.7842	53.0564	53.6407	53.4788	53.9917	54.3172	53.7583	54.1708	53.7191	54.0599	53.8099	52.7479	53.7287	54.2595	53.981	54.3857	53.443	53.7193	52.8689	54.0685	53.5641	53.6215	53.4635	53.5184	52.963	53.3982	53.0705	53.9452	54.4197	53.5738	53.5473	53.7133	53.3295
8	135.566	135.553	135.353	135.575	135.345	135.369	135.435	135.263	135.383	135.737	135.198	135.017	134.905	135.194	135.058	135.32	134.989	134.949	135.27	134.947	135.352	135.402	135.82	135.506	135.08	135.352	135.344	135.252	135.338	135.442	135.37	135.53	135.581	135.279	135.791	134.875	135.237	135.43	136.179	135.133	135.512	135.605	135.197	134.993	134.939	135.446	135.056	134.977	135.73
9	122.759	122.858	122.448	122.685	122.855	122.64	122.689	122.559	122.707	122.71	122.49	122.478	121.916	122.448	122.145	122.788	122.585	122.038	122.476	122.319	122.538	122.713	122.658	123.014	122.59	122.884	123.076	122.263	122.604	122.775	122.408	122.579	122.958	122.759	122.322	122.374	122.608	122.919	122.697	122.524	122.86	122.734	122.335	122.567	122.713	122.643	122.497	122.442	122.64
10	121.782	121.809	121.608	121.748	121.442	121.64	121.746	121.575	121.689	121.924	121.519	121.135	121.025	121.52	121.181	121.345	121.188	121.084	121.245	121.064	121.496	121.631	121.8	121.39	121.27	121.377	121.309	121.543	121.27	121.684	121.508	121.642	121.373	121.228	121.522	121.393	121.808	121.282	121.829	121.252	121.273	121.294	121.16	121.545	121.643	121.835	121.418	121.461	121.735
11	130.471	130.509	130.302	130.459	130.314	130.426	130.502	130.231	130.37	130.73	130.172	129.937	129.93	130.228	129.961	130.174	130.039	129.989	130.211	129.994	130.226	130.353	130.661	130.265	130.099	130.279	130.246	130.502	130.279	130.405	130.249	130.41	130.284	130.075	130.246	130.076	130.62	130.079	130.612	130.061	130.101	130.229	130.022	130.216	130.375	130.623	130.14	130.191	130.593
12	109.985	110.001	109.843	109.98	109.696	109.766	109.845	109.788	109.929	110.172	109.743	109.429	109.421	109.737	109.508	109.625	109.497	109.378	109.545	109.447	109.649	109.824	110.043	109.613	109.541	109.652	109.459	109.798	109.638	109.787	109.681	109.867	109.541	109.419	109.589	109.568	109.953	109.406	109.931	109.437	109.254	109.507	109.37	109.685	109.796	109.972	109.475	109.603	109.849
13	143.85	143.926	143.616	143.827	143.734	143.924	143.95	143.557	143.759	144.074	143.498	143.268	143.267	143.555	143.308	143.58	143.346	143.35	143.654	143.356	143.663	143.791	144.008	143.61	143.43	143.693	143.773	143.908	143.727	143.92	143.665	143.858	143.785	143.431	143.653	143.501	144.041	143.492	144.026	143.462	143.524	143.75	143.483	143.618	143.812	144.113	143.612	143.678	144.032
14	42.2849	42.5282	42.5837	42.4962	41.9533	41.7137	42.5846	42.6307	42.7751	42.3304	42.7657	42.6202	42.1278	42.6104	42.4118	42.8712	41.9148	41.8441	42.5115	41.7992	41.8859	42.2125	42.0726	42.9396	41.8854	42.0612	42.627	40.492	41.9072	41.9071	41.9072	42.0509	41.6635	42.2566	39.6736	43.6417	43.3109	42.2305	40.108	41.2665	40.855	41.9365	41.0926	42.7545	42.9642	42.7819	42.9166	43.4236	42.4983
15	84.8322	84.9891	84.871	84.9658	84.8865	84.7208	84.4459	84.7796	84.9899	84.9554	84.8703	84.7555	84.2095	84.6878	84.3135	85.2	84.6425	84.0637	84.8762	84.5191	84.6015	84.6948	84.6631	85.8607	84.5948	85.0868	85.1591	83.8814	84.9605	84.678	84.6017	84.8126	85.2005	85.2548	87.8838	84.4247	84.0818	85.1404	88.2066	84.5085	85.108	85.2943	84.4112	83.9062	84.1185	84.3187	84.209	84.2319	84.3813
16	92.9407	92.9401	92.9979	93.018	93.1656	92.8153	92.6452	92.7305	92.8442	93.2128	92.7274	92.9449	92.8882	92.8003	93.1045	92.9864	92.9541	92.8551	92.9221	92.8566	92.8453	92.8465	93.2751	92.9159	93.0306	93.1023	92.6543	93.0978	92.9581	92.7117	92.808	92.9766	92.6903	92.6643	92.5702	92.3682	92.7109	92.7409	92.8066	92.8419	92.3924	92.6857	92.7043	92.4056	92.408	92.8144	92.3863	92.3559	92.9665
17	30.214	30.7887	30.3103	30.575	29.7804	30.1974	29.9147	30.2955	30.7206	30.0079	30.4878	29.7542	29.1279	30.3144	29.428	30.0301	29.6163	28.8449	29.4533	29.3695	30.1178	30.2703	29.6839	30.5959	29.5616	29.8104	29.4834	28.1934	29.4835	30.3483	29.9294	30.3185	29.0434	29.4503	28.1594	30.1422	29.3439	29.2497	28.6008	29.1301	28.3157	29.0095	28.747	29.9152	30.5333	29.3869	29.708	29.7827	29.1354
18	68.1207	68.4372	68.2127	68.3353	66.0307	67.8985	67.9301	68.1608	68.35	68.154	68.2524	65.9585	65.4555	68.1423	65.6835	66.1964	65.846	65.292	65.8269	65.759	67.974	68.1066	67.9145	66.4604	65.8461	66.0358	65.8598	65.0957	65.8776	68.0384	67.8354	68.0858	65.6741	65.6547	65.4831	67.976	67.8008	65.6098	65.8852	65.5616	64.9944	65.4487	65.2899	67.9314	68.1307	67.7717	67.7778	67.6904	67.6699
19	35.9183	35.9323	35.7761	35.9069	36.4344	35.3703	35.2845	35.8629	36.1121	35.7677	35.9249	36.1305	36.0976	35.6525	36.3649	36.0031	36.3689	35.8747	35.7006	36.0035	35.4052	35.704	35.4971	35.7846	36.3534	36.2887	35.2996	36.2465	35.8796	35.491	35.2524	35.6035	35.1767	35.1033	33.6865	35.5353	35.2518	34.9391	34.1624	35.8658	34.1852	34.7936	35.481	35.5475	35.7259	35.2505	34.9025	35.2946	34.8636
20	50.3448	50.5945	50.3342	50.5031	48.9175	49.7148	49.9084	50.493	50.5154	50.1908	50.5891	49.1259	48.6441	50.3434	49.0311	49.3141	48.8846	48.3972	48.8789	48.5591	49.9358	50.1233	49.8287	49.2673	48.8824	49.0672	49.0539	48.16	48.7312	50.0866	49.929	50.1357	48.7671	49.1435	48.4689	50.4701	50.131	48.9821	48.5585	48.6896	48.2094	48.7608	48.3756	50.1259	50.3925	49.9299	49.96	50.04	49.4815
21	75.9724	75.7978	75.5562	75.6481	75.0083	75.3589	75.4901	75.9099	75.8313	75.9644	75.8257	74.632	74.7715	75.7439	74.8307	74.7652	74.8773	74.6821	74.6365	74.7293	75.6674	75.9406	75.8839	74.612	74.8972	75.0098	74.6061	75.7895	74.8151	75.5984	75.2577	75.4863	74.5139	74.4029	74.4374	75.9773	76.1248	74.3446	74.5071	74.7269	73.9319	74.3885	74.5509	76.108	76.2519	75.7143	75.9242	75.8019	75.7247
22	167.281	167.357	167.026	167.266	167.543	167.483	167.506	166.917	167.118	167.467	166.826	166.982	166.961	166.953	166.968	167.318	167.111	167.146	167.467	167.15	167.141	167.239	167.539	167.596	167.212	167.497	167.675	167.643	167.573	167.443	167.195	167.366	167.796	167.285	167.444	166.729	167.415	167.389	167.847	167.315	167.647	167.667	167.37	166.936	167.079	167.553	167.1	167.08	167.703
23	50.6959	50.7624	50.6546	50.7722	50.0143	50.2358	50.218	50.6735	50.851	50.7938	50.7436	49.9619	49.7259	50.5526	49.9591	50.0703	49.9272	49.4983	49.7167	49.6946	50.3206	50.5207	50.4969	50.0059	49.9141	50.0196	49.5407	49.6162	49.7654	50.2733	50.1902	50.4714	49.4977	49.7038	49.5153	50.426	50.2678	49.6179	49.8379	49.5609	49.0084	49.4755	49.3203	50.3869	50.556	50.2398	49.9843	50.1531	49.9973
2′	93.9058	93.9846	93.9525	93.9063	96.64	93.6138	92.5844	93.9478	93.9966	94.0654	93.9287	96.8475	96.7107	94.0537	96.7562	97.0366	96.4808	96.6091	96.8572	96.4213	93.7548	93.9246	93.9498	96.9202	96.5165	96.5939	96.79	96.3655	96.5577	93.7582	93.5853	93.7635	96.3436	96.8562	93.3162	93.19	92.7017	96.7379	93.8126	95.7293	95.2416	96.7541	95.7109	92.0368	92.4098	92.8778	92.833	93.2698	92.3067
3′	48.8238	49.9413	48.5647	48.7694	48.759	48.2533	47.8743	49.9262	50.0468	48.7332	49.9774	49.4286	49.1346	49.7474	49.3556	49.5985	48.7046	48.8441	49.2014	48.3875	49.5869	49.7114	48.4766	49.4908	48.602	48.9727	49.0632	48.2673	48.6121	49.4533	48.1742	48.4523	48.6998	53.4082	52.823	54.1853	54.0645	53.3831	53.1021	46.7958	52.8126	53.1602	46.5551	54.4022	54.4594	47.9051	53.7017	53.7726	48.0567
5′	52.1363	51.0836	51.9532	52.1232	51.3269	51.5317	54.3671	51.0635	51.1423	52.026	51.0843	50.3881	50.1833	50.8805	50.312	50.6361	51.2775	49.9679	50.2388	51.0924	50.7813	50.8707	51.8217	50.6342	51.2091	51.443	50.1706	50.9278	51.2327	50.6703	51.5289	51.8362	51.1679	51.0334	52.3822	51.8239	51.7278	50.9168	52.6826	52.9118	50.5858	50.8161	52.6036	52.1518	52.2642	54.3216	51.4172	51.3785	54.0915
6′	31.5743	32.5101	31.1621	31.5236	37.8247	30.9488	33.3854	32.3923	32.5633	31.4459	32.3638	38.6104	38.1758	31.7984	38.5071	38.5472	37.7108	37.9589	38.298	37.3451	31.7327	31.9742	30.8729	38.2331	37.6445	37.8506	37.8075	37.4665	37.4981	31.8429	30.7797	31.0752	37.2376	32.783	32.2096	31.3558	32.0074	32.6864	32.5949	33.818	32.9421	32.4419	33.4233	32.3601	32.4784	33.3625	30.8075	31.002	31.4126
7′	57.7311	57.4175	57.8578	57.7769	57.8595	57.2632	55.8888	57.1396	57.6967	57.7791	57.3841	57.5914	57.2845	57.1692	57.5447	57.7274	57.6474	57.1806	57.312	57.3972	56.6185	57.2577	57.3959	57.4446	57.6756	57.7515	56.9938	57.6815	57.5777	56.8243	57.1681	57.3748	57.3035	54.995	54.7541	55.1641	55.493	54.9077	55.0819	55.1552	54.5981	54.8567	54.8771	55.3813	55.4931	56.025	54.3448	55.301	54.7496
8′	138.73	136.761	138.596	138.734	141.313	138.806	139.161	136.462	136.51	138.779	136.399	138.885	138.927	136.801	138.978	138.917	140.847	139.053	138.919	141.086	136.725	136.835	139.043	137.919	141.118	141	138.382	141.556	141.29	136.97	138.611	138.917	140.803	136.172	135.702	137.423	137.613	136.358	136.186	139.582	136.249	136.489	139.606	137.006	137.575	139.229	137.358	137.612	139.018
9′	117.568	117.299	117.563	117.579	116.232	117.681	121.144	117.007	117.365	117.766	117.033	115.435	115.854	116.715	116.114	115.093	116.036	115.897	115.421	115.609	116.805	117.098	117.485	114.761	115.858	116.109	114.598	116.475	115.845	116.973	117.314	117.391	115.323	117.854	119.489	119.133	119.756	117.988	119.825	120.123	117.851	118.098	119.9	118.77	119.2	121.402	118.938	119.517	121.345
10′	121.73	122.152	121.18	121.828	124.238	121.901	122.025	121.716	121.913	122.067	121.706	124.388	124.283	121.644	123.567	124.77	124.163	123.886	124.694	124.654	121.962	121.941	122.361	124.608	124.036	124.581	124.911	124.069	124.898	122.225	121.767	121.981	125.271	122.563	115.027	121.979	122.436	122.41	115.457	124.257	121.642	123.007	124.488	121.885	121.849	122.226	122.003	122.273	122.553
11′	114.186	114.047	114.332	114.06	112.852	114.251	113.123	113.642	113.92	114.003	113.56	112.04	112.2	113.329	112.652	112.135	112.348	112.432	112.169	112.046	113.537	113.657	113.674	113.266	112.533	112.378	112.61	113.018	112.224	113.846	113.975	113.796	112.022	114.683	118.429	113.094	113.571	114.794	118.464	111.212	114.828	114.707	110.957	113.472	113.394	112.928	113.326	113.526	112.8
12′	140.444	140.581	140.143	140.336	141.931	140.496	141.366	140.206	140.111	140.361	139.877	141.124	141.455	140.038	141.84	141.19	141.61	141.668	141.245	141.818	140.272	140.2	140.456	141.153	141.864	141.495	141.282	142.914	141.52	140.485	140.31	140.45	141.451	140.175	137.661	140.181	140.488	140.227	138.203	141.387	139.877	140.46	141.39	140.698	140.085	141.173	140.804	140.598	141.298
13′	135.406	135.537	135.31	135.368	136.487	135.477	134.342	135.15	135.325	135.304	135.105	136.384	136.163	135.104	136.438	136.743	136.108	136.333	136.612	136.141	135.31	135.296	135.327	137.058	136.257	136.259	137.084	136.385	136.251	135.56	135.271	135.406	136.3	135.115	135.003	134.297	135.039	135.262	135.147	134.599	135.513	135.406	134.571	134.747	134.832	134.209	134.49	134.488	134.249
14′	26.4143	25.2735	26.344	26.4102	25.4545	25.8823	27.4367	25.3505	25.4408	26.378	25.4189	24.3084	24.0059	25.1599	24.2322	24.4009	25.4152	23.6503	23.9784	25.0677	24.7813	24.9612	26.0706	24.3474	25.3644	25.5152	23.7754	24.7217	25.1197	24.6829	25.808	26.1104	24.7559	21.6889	21.3302	22.8528	22.4161	21.5591	21.7828	26.1177	20.6401	21.2346	25.8918	22.7432	22.8948	27.3223	22.2188	22.4428	27.3123
15′	80.2331	83.7771	80.0275	80.1515	80.4612	79.912	80.1622	83.6448	83.8295	80.3028	83.6543	84.2924	84.1583	83.5218	84.3235	84.3754	80.3098	84.0432	84.2618	80.1266	83.4289	83.6453	80.0823	84.3266	80.3087	80.4786	84.1812	80.1326	80.337	83.4462	79.7852	79.9901	80.2526	82.6296	81.563	81.374	81.2937	82.5123	82.0229	80.8711	82.1161	82.4621	80.6383	81.6521	81.7121	80.0706	81.3333	81.1755	80.1054
16′	31.8867	30.5286	31.5262	31.8083	39.3241	31.0368	33.7619	30.5586	30.5053	31.6933	30.4658	39.5127	39.3268	30.028	39.5953	39.4977	39.3371	39.0552	39.1043	38.9564	29.9697	30.0427	31.2765	39.3504	39.2866	39.3493	38.7347	38.9693	38.9378	29.8691	31.0575	31.4086	38.6015	39.9255	43.5769	34.6317	33.8747	39.8788	43.7178	39.4057	44.7664	39.6619	38.9969	34.1935	34.5332	33.7267	34.0081	33.8749	33.3284
17′	32.6597	26.5737	32.7401	32.8518	30.0731	32.1267	40.6383	26.3962	26.6435	32.6746	26.5267	23.8753	23.6005	26.3242	23.8583	24.1064	30.0963	23.2195	23.6907	29.811	25.9283	26.1629	32.3724	24.2183	30.0419	30.109	23.5116	29.4036	29.7624	25.8736	32.223	32.5022	29.4143	34.2471	34.5918	34.2356	33.6793	34.1696	34.8521	41.1506	33.4303	33.9352	40.786	33.5575	33.6435	40.6668	33.4159	34.1747	40.5241
18′	65.36	65.1559	65.2413	65.3071	65.0559	64.8438	69.6979	65.0134	65.1758	65.4298	65.0398	64.6188	64.4251	64.9485	64.594	64.7951	64.9445	64.2451	64.5026	64.6952	64.7123	64.9184	65.1161	64.7488	64.9399	64.9716	64.4075	64.4208	64.7174	64.7746	64.7944	65.0215	64.2007	66.8253	66.5043	67.2296	67.0336	66.7175	66.792	69.9259	66.205	66.6747	69.6439	67.226	67.386	69.7201	66.9537	67.0528	69.5844
19′	37.6756	36.6852	37.8384	37.8379	36.1152	37.3629	35.5539	36.3254	36.4619	37.5543	36.3853	35.3109	35.2901	35.9327	35.5169	35.1956	35.948	35.0531	34.7945	35.7911	36.0357	35.956	37.4607	34.8852	36.0334	35.8705	34.4273	35.9171	35.6747	35.8713	37.2906	37.726	34.9125	32.8563	32.2621	32.1863	32.968	32.9516	32.8544	34.5083	32.7938	32.3925	34.4319	32.5394	32.5739	35.3097	31.8105	32.6056	35.6083
20′	45.0887	43.6353	45.0595	45.1112	42.4793	44.5456	48.7663	43.6256	43.8029	45.1059	43.7385	40.5719	40.31	43.5123	40.697	40.695	42.3965	39.9903	40.2918	42.0277	43.2326	43.4341	44.8195	40.5506	42.304	42.5944	40.0045	41.9925	42.2155	43.3868	44.5225	44.7809	42.014	41.0458	40.483	45.6294	45.7891	41.133	40.9702	45.4194	40.2642	40.8719	45.259	45.4687	45.5177	48.8918	44.869	45.5505	48.757
21′	62.586	69.6995	62.3719	62.5898	61.5368	62.2081	63.0006	69.5292	69.6154	62.4125	69.502	68.5677	68.0181	69.2936	68.1922	68.9412	61.4627	67.7901	68.4979	61.2701	69.405	69.5129	62.2917	69.1611	61.2838	61.9024	68.7945	61.0692	61.6997	69.4593	62.1322	62.4569	62.1418	71.1111	72.6041	70.6074	70.4921	71.1342	72.9942	63.7554	70.7878	71.0457	63.4453	70.4585	70.6145	63.2705	70.2558	70.4306	62.4505
22′	31.5116	32.0696	31.4954	31.7951	39.219	30.9582	30.2001	31.8514	32.011	31.4555	31.9203	40.1108	39.7691	31.7133	39.9653	40.0949	39.1011	39.4939	39.8922	38.721	31.552	31.56	31.1426	39.9418	39.0154	39.2996	39.4752	37.9612	38.8511	31.4886	31.029	31.448	38.886	42.8978	43.6061	30.9235	29.5833	42.8384	44.2751	39.7593	42.5248	42.612	39.4395	30.2103	30.35	29.8921	30.6156	30.4727	29.7626
23′	49.4354	49.7167	49.28	49.4941	49.7822	49.1183	48.5776	49.4047	49.7123	49.3181	49.5194	49.362	48.2741	49.2831	48.4044	49.6458	49.3914	47.9974	49.0584	49.0704	49.2042	49.4176	49.0286	49.8929	49.2819	49.8842	49.2063	47.6456	49.5578	49.2839	48.8972	49.2152	49.1086	47.6483	45.9199	49.221	48.3666	47.585	46.3071	48.0432	46.5404	47.6597	47.8035	48.9154	49.2529	48.3888	48.8985	48.7856	48.3289
2′′	158.917	158.741	158.805	159.133	158.46	159.113	159.126	158.572	158.918	159.536	158.439	157.995	158.184	158.567	158.165	158.182	158.097	158.303	158.159	158.161	158.832	158.689	159.606	158.185	158.22	158.228	158.195	159.311	158.131	158.786	158.869	159.162	157.95	158.065	158.505	158.386	159.187	158.194	158.599	158.138	158.248	158.044	158.045	158.345	158.389	159.28	158.469	158.8	159.403
3′′	51.8194	50.6216	55.9968	51.9402	50.7949	51.3862	51.1202	54.4118	51.3578	55.5983	54.7393	54.1738	55.0525	54.6647	54.8517	50.594	54.2393	54.663	50.5588	54.4272	53.7208	50.7759	55.9474	49.7866	54.344	50.595	49.4857	55.0668	50.6296	50.132	55.4473	51.8442	49.4271	53.118	53.7689	54.7079	55.4621	52.6299	49.9134	54.0223	52.2129	49.295	54.3094	53.4193	50.6327	55.0188	53.0596	51.5697	55.3356
5′′	160.048	160.351	160.911	160.108	159.77	160.146	160.015	160.988	160.171	160.138	161.049	160.935	160.013	160.945	160.069	160.382	160.765	160.08	160.319	160.365	161.499	159.967	160.109	161.423	160.538	160.324	160.923	158.602	160.19	160.361	161.218	160.195	161.395	162.323	163.22	160.26	159.327	162.451	162.141	161.438	163.005	161.673	161.371	160.564	159.619	159.833	160.46	158.806	159.967
6′′	105.062	105.184	106.255	105.531	106.341	105.375	105.127	105.614	105.312	106.865	105.748	107.154	106.964	105.71	107.338	106.261	107.109	106.967	105.951	106.928	105.673	104.807	106.734	106.525	107.11	106.165	105.612	107.067	105.912	104.769	105.944	105.316	105.495	107.114	107.192	104.992	106.329	107.292	107.116	106.56	107.313	106.031	106.465	105.241	103.841	106.542	104.897	104.4	106.444
7′′	61.6432	61.739	62.0097	61.4105	60.3896	61.1876	61.3044	62.2593	61.7381	62.1031	62.2861	61.0697	60.8686	62.025	61.1142	60.4964	61.0901	60.6909	60.079	60.7865	61.6195	61.6212	61.9253	60.5264	61.0776	60.4198	60.0986	61.0507	60.2556	61.6032	61.58	61.3096	60.3418	60.8487	60.8447	62.2377	62.061	60.7043	60.4032	60.6853	60.3152	60.1376	60.4525	62.3697	62.2178	62.0008	62.0207	61.5812	61.5678
8′′	135.832	136.035	134.483	135.724	136.455	135.879	135.96	134.425	135.584	134.391	134.282	134.919	134.689	134.43	134.904	136.476	134.861	134.758	136.224	134.919	134.296	135.942	134.307	136.192	134.934	136.394	136.518	134.782	136.379	135.856	134.449	135.656	136.55	134.755	133.758	134.114	134.171	134.675	135.421	134.975	134.533	136.162	134.965	134.48	135.96	134.331	134.491	135.675	134.328
9′′	125.595	125.44	125.413	125.297	124.454	125.586	125.599	125.621	125.471	125.911	125.575	124.501	124.508	125.357	124.562	124.525	124.518	124.521	124.287	124.45	125.227	125.408	125.843	124.723	124.568	124.389	124.38	125.258	124.408	125.546	125.27	125.238	124.545	124.512	124.906	125.893	126.258	124.561	124.668	124.588	124.543	124.286	124.465	125.912	126.136	126.196	125.96	125.884	125.921
10′′	122.687	122.638	122.336	122.504	122.194	122.603	122.636	122.422	122.514	122.82	122.367	121.957	121.908	122.295	121.941	122.276	121.947	121.881	122.106	121.858	122.267	122.601	122.735	122.287	122.009	122.185	122.22	122.399	122.259	122.694	122.282	122.516	122.315	121.967	122.14	122.555	122.933	121.938	122.52	121.916	121.923	122.201	121.909	122.589	123.025	122.831	122.552	122.726	122.607
11′′	130.992	130.932	130.583	130.827	130.493	130.886	130.99	130.617	130.799	131.056	130.532	130.028	130.011	130.616	130.034	130.338	130.094	130.052	130.407	130.133	130.643	130.838	131.064	130.442	130.153	130.463	130.475	130.608	130.503	130.928	130.646	130.831	130.521	130.151	130.492	130.781	131.295	130.225	130.774	130.143	130.283	130.467	130.207	130.912	131.313	131.187	130.87	131.034	131.111
12′′	110.27	110.312	109.957	110.176	109.986	110.089	110.159	110.006	110.141	110.209	109.93	109.598	109.48	109.967	109.597	109.849	109.636	109.479	109.793	109.614	109.874	110.194	110.171	109.832	109.694	109.94	109.864	109.848	109.895	110.16	109.882	110.114	109.85	109.547	109.49	109.949	110.245	109.599	109.86	109.607	109.431	109.734	109.566	110.116	110.547	110.17	109.969	110.176	110.037
13′′	143.425	143.429	143.757	143.44	143.215	143.406	143.436	143.754	143.418	144.481	143.706	143.311	143.273	143.684	143.286	143.079	143.441	143.377	143.094	143.364	143.846	143.215	144.447	143.345	143.489	143.181	143.233	143.968	143.147	143.363	143.813	143.389	143.217	143.647	144.082	143.68	144.384	143.79	143.856	143.545	143.816	143.313	143.456	143.802	143.219	144.512	143.728	143.142	144.432
14′′	39.379	40.2685	41.1937	39.784	38.8418	39.7297	39.0701	41.8702	40.2389	41.1197	42.2205	41.5185	41.4156	42.2982	40.6756	39.2987	41.6058	40.4516	39.7311	41.8832	41.6464	41.0971	41.6452	39.2097	41.051	39.4439	39.8658	39.8685	40.1281	40.6005	41.3928	40.567	39.6467	41.7348	42.1944	41.6548	40.7088	41.5012	39.6662	40.9596	41.5825	40.427	41.5983	41.7308	40.2653	40.6995	41.5834	39.8665	41.2232
15′′	84.6318	84.2561	84.8095	84.5289	83.9946	84.2207	84.2561	85.1844	84.1905	85.3204	85.187	84.3547	84.0163	84.4385	84.2831	84.1738	84.3638	83.7995	84.0509	84.0298	84.3904	84.0937	84.8825	83.9465	84.3139	84.0594	83.8027	84.2806	84.1847	83.9695	84.5198	84.5483	83.7424	84.5327	84.3713	84.9269	84.3228	84.5575	84.2663	84.1521	84.0945	83.8051	83.8734	85.0724	84.007	84.9559	84.4318	84.0636	84.5848
16′′	98.7514	98.8101	99.8271	98.837	98.2054	98.4782	98.6647	99.8789	99.0213	100.556	99.7723	98.9987	98.7067	99.6427	98.8428	98.425	98.9784	98.7903	97.9415	98.9211	99.6364	98.5607	100.186	98.4492	99.0176	98.2205	97.8572	99.5787	97.7516	98.5174	99.3877	98.5086	97.938	98.9357	99.0851	99.7485	100.202	99.1502	98.3274	98.8946	98.5229	97.757	98.4581	99.8691	98.8263	100.245	99.2463	98.4759	100.003
17′′	28.2699	28.6321	24.595	28.2503	27.4913	27.7258	27.6066	24.7683	28.3796	24.3307	24.84	23.9796	23.3714	24.6092	23.7471	27.8493	23.9769	23.1229	27.319	23.5956	24.347	28.4789	24.0304	27.7771	23.9125	27.7712	27.4395	22.8692	27.5117	28.1542	24.0134	28.0038	27.5065	23.9215	23.2653	24.419	23.7266	23.7689	27.7744	23.5266	22.9525	27.586	23.202	24.504	28.377	23.8162	23.9551	27.5545	23.466
18′′	63.5054	63.5242	64.8264	63.4918	63.0961	63.1163	63.0481	64.9098	63.5788	64.9587	65.0178	64.3283	64.0501	64.8495	64.2781	63.2374	64.3594	63.9005	62.9874	64.1106	64.6792	63.3855	64.6234	63.2504	64.3459	63.2058	62.7834	64.0076	63.0018	63.2517	64.4109	63.3078	62.9167	64.1794	64.046	64.6636	64.6113	64.1935	63.0836	64.0364	63.7114	62.8822	63.7843	64.6897	63.2849	64.4839	64.4483	62.9597	64.3192
19′′	36.1569	36.2142	34.9841	36.1586	35.1009	35.6853	35.5396	34.9872	35.9192	35.0251	35.0192	34.0772	33.9968	34.9337	34.0501	35.4217	33.9681	33.6712	35.148	33.9054	34.5522	36.1428	34.7695	35.1264	33.9165	35.3501	34.831	33.4416	35.2946	35.8632	34.6387	36.0575	35.0606	33.8395	33.8595	34.7064	34.4162	33.5641	35.5076	33.6719	32.8321	35.1927	33.6483	34.5401	35.9182	34.2711	34.1309	35.5296	34.0697
20′′	49.164	49.3433	48.1726	49.3017	47.8372	48.5715	48.6792	48.4793	49.4843	48.33	48.5851	47.3771	46.9732	48.1884	47.2175	47.9383	47.5189	46.6517	47.4645	46.9994	48.062	49.065	48.0649	47.9418	47.3593	47.9028	47.4606	46.7032	47.4643	48.7762	47.8187	48.898	47.2716	47.6079	47.5634	47.9786	47.6314	47.5821	48.4648	47.0202	46.9437	47.3654	46.7095	48.247	49.1391	47.9054	47.8451	48.5815	47.5657
21′′	71.544	71.2823	77.2495	71.6487	70.3632	71.201	70.9153	77.1284	71.3862	77.5476	77.1775	76.5434	76.2356	76.9486	76.5046	70.5775	76.4065	76.0819	70.3375	76.1918	76.9336	71.5762	77.4815	70.7333	76.3796	70.511	70.1995	76.251	70.3673	71.0743	76.9122	71.4788	70.1293	76.6015	76.641	76.8117	76.886	76.4632	71.2679	76.2134	76.0842	70.4995	76.0478	76.6916	71.0357	77.017	76.2434	70.9149	77.032
22′′	166.474	166.513	166.745	166.452	166.512	166.713	166.705	166.806	166.341	167.345	166.696	166.55	166.479	166.675	166.513	166.403	166.573	166.655	166.495	166.632	166.888	166.414	167.32	166.594	166.674	166.493	166.711	167.375	166.575	166.611	166.912	166.528	166.799	166.766	167.141	166.639	167.347	166.951	166.941	166.843	167.176	166.695	166.89	166.905	166.387	167.458	166.909	166.342	167.546
23′′	50.7339	50.7892	50.688	50.7651	50.0337	50.2296	50.25	50.7535	50.8683	50.8151	50.7894	49.9855	49.7527	50.6136	49.9967	50.0755	49.9529	49.5416	49.7317	49.7345	50.3692	50.5556	50.5148	49.961	49.9397	50.04	49.5693	49.6568	49.7789	50.3174	50.2223	50.4693	49.5012	49.7278	49.4791	50.5161	50.3681	49.6349	49.8088	49.5975	49.0074	49.5102	49.3418	50.5206	50.6188	50.2938	50.053	50.2012	50.0485
2′′′	93.9932	94.4842	93.7411	94.3921	93.5328	92.8667	93.9924	94.0114	94.596	94.0607	94.2618	93.5641	92.2538	92.3142	93.0243	93.8319	93.5156	91.7245	93.2012	92.489	91.5019	93.9514	92.9056	93.6822	93.2062	93.8089	92.1294	91.3413	92.7588	93.1882	92.1182	93.3611	92.4567	93.7083	92.9271	94.0612	91.6646	93.5659	94.0283	93.4126	92.3275	93.2949	92.3473	94.1219	94.5496	93.8371	91.4798	93.5533	92.7531
3′′′	49.002	49.1866	48.7474	50.0672	48.3934	47.7431	48.451	48.9801	50.0674	50.011	50.0066	49.2786	53.5216	54.419	48.2425	49.4035	49.273	47.048	53.6326	53.4883	48.2357	54.3017	54.344	48.4038	48.1729	49.4081	46.9483	47.3207	53.5547	47.7752	48.1921	54.2263	46.5785	49.0316	53.2852	49.6808	54.2725	47.9594	49.0893	48.8689	46.5592	53.3483	53.1112	48.7186	49.7988	49.4985	47.7758	54.0529	53.8735
5′′′	51.9461	52.0857	51.9243	51.1538	51.3349	53.9848	51.4701	52.0322	51.1995	51.1909	51.08	50.2961	51.1568	51.8895	51.3026	50.3761	50.2896	53.502	51.1942	51.0719	54.2119	51.839	52.02	51.3076	51.2264	50.3967	53.1435	53.6181	51.0529	54.0251	54.1204	51.759	53.1752	50.0148	50.7228	50.82	51.9697	50.9751	50.1415	49.9573	52.8912	50.8824	50.683	51.8028	50.8746	50.6705	53.824	51.7196	51.5187
6′′′	32.9732	32.8496	32.14	33.9257	32.6365	33.8959	32.0133	32.2934	33.7413	33.3187	33.1694	33.0858	31.386	32.8301	32.1595	33.7468	33.1694	33.3193	33.0948	31.2696	33.3678	33.5971	31.8615	32.6167	31.9907	33.8366	31.7319	31.5726	31.4076	34.0323	32.0036	31.807	33.5509	32.5332	30.8157	32.8593	32.5903	31.5109	33.3152	32.591	32.5657	32.7589	30.7063	31.944	33.4053	32.588	32.89	33.1209	31.133
7′′′	58.0773	58.3984	57.4895	57.8344	57.7286	56.2648	57.5578	57.8754	58.0879	57.7804	57.5775	57.1306	54.4549	55.8381	56.9742	57.5937	57.2258	55.313	55.8785	54.7369	55.6527	56.8708	55.549	57.7715	57.231	57.6811	55.1446	54.4955	55.1477	56.7787	54.955	55.3869	55.9925	57.1325	54.6133	57.1772	55.4364	57.2524	57.63	56.8447	55.4767	56.2486	54.3968	57.655	57.9095	57.2465	55.2712	55.8001	55.0205
8′′′	137.81	138.134	137.916	135.751	137.644	138.376	137.891	137.933	135.559	136.309	135.757	135.522	135.597	136.136	137.322	135.583	135.627	137.478	136.219	135.997	137.664	136.645	137.012	138.317	137.704	135.659	137.899	137.65	136.159	138.482	137.773	136.338	138.672	136.239	137.389	135.617	136.356	138.321	136.881	135.632	138.783	137.147	136.25	138.035	135.727	136.177	137.405	136.101	136.982
9′′′	120.004	119.717	120.138	120.221	119.783	123.695	119.51	119.941	120.287	117.065	120.166	120.368	123.105	122.414	120.411	119.991	120.341	124.22	122.19	122.652	123.89	122.2	119.373	119.842	119.972	120.081	123.83	121.104	122.199	123.689	123.897	122.479	123.744	120.036	123.218	120.33	119.496	120.263	119.98	120.002	124.435	121.966	122.142	119.886	120.112	116.988	124.141	122.734	119.28
10′′′	122.01	123.297	120.958	121.705	122.157	121.796	122.515	122.186	122.292	121.704	121.839	121.86	120.454	121.427	120.595	122.709	121.538	120.229	122.435	121.454	122.037	122.411	121.656	123.958	121.485	122.534	123.983	119.872	122.613	122.961	121.293	121.872	124.19	123.359	121.593	120.955	120.568	123.774	122.372	122.267	123.544	123.867	122.508	122.261	122.102	121.856	121.489	120.561	121.824
11′′′	124.128	121.75	125.003	124.235	124.445	122.941	123.256	123.098	123.349	114.947	123.519	124.441	126.739	123.411	126.584	123.402	124.74	125.915	123.681	125.153	121.961	122.376	115.407	121.729	125.053	123.526	121.202	116.861	123.569	120.919	123.701	123.784	120.884	121.844	124.387	124.473	116.153	121.584	123.881	123.501	120.739	121.179	123.557	122.296	122.912	114.976	122.663	124.897	115.377
12′′′	138.674	138.137	138.519	138.319	139.038	139.451	138.783	138.023	137.863	140.679	137.684	138.096	138.713	138.162	138.471	138.361	138.149	139.253	139.089	138.774	138.489	138.392	141.104	138.256	138.605	138.493	139.334	141.646	139.217	139.077	139.337	138.932	139.115	137.434	137.841	137.996	140.851	137.551	137.849	138.052	138.427	138.379	138.754	138.21	138.092	140.672	138.581	138.828	141.035
13′′′	141.168	140.655	142.165	141.233	140.507	139.735	140.787	141.878	141.434	136.65	142.057	141.635	141.026	141.363	141.853	140.247	141.738	140.516	139.299	140.813	140.904	140.104	135.684	139.901	141.613	140.488	138.498	135.191	139.326	139.262	140.713	140.153	138.524	140.823	141.134	141.903	135.802	140.75	140.509	141.228	139.632	138.848	140.186	141.378	140.772	136.721	141.094	140.133	135.656
14′′′	26.4698	26.4976	26.4209	25.4045	25.4744	27.4048	25.8345	26.5758	25.581	25.1443	25.4736	24.457	21.9016	22.9982	25.636	24.4643	24.4323	26.5164	21.6329	21.8457	27.7237	22.7374	22.7885	25.2662	25.4957	24.4837	26.5004	26.7569	21.7853	27.2801	27.6961	22.7866	26.1188	24.1134	21.485	25.012	22.5088	25.0685	24.0682	23.9633	25.7711	21.2358	21.3104	26.1446	25.1378	24.4507	27.3263	22.3677	22.1276
15′′′	80.1129	80.0128	79.9713	83.5212	79.5219	80.1298	79.7515	79.9161	83.5286	83.6934	83.4758	82.9284	80.8579	81.6027	79.491	83.1492	82.9146	79.5118	80.8998	80.9044	79.9531	81.5401	81.6967	79.3301	79.4113	83.1059	79.3881	79.7927	81.1171	79.7539	80.1683	81.56	79.152	82.8085	80.8991	83.1993	81.4301	79.1101	83.1177	82.6632	78.9664	80.6787	80.7453	79.69	83.346	83.3758	79.6727	81.1561	81.3359
16′′′	32.6016	32.6905	33.2132	31.4697	32.0626	34.722	31.9078	33.2015	31.3531	31.8559	31.973	31.3613	35.4603	35.472	32.7699	30.9173	31.4297	34.8875	35.1997	35.0447	35.3113	35.104	35.5375	32.1197	32.5652	30.9577	34.842	34.9507	35.0216	34.9336	35.3805	35.4514	34.7462	30.728	34.6269	31.8634	35.5365	32.1294	30.3093	30.8125	34.0249	34.2336	34.6073	33.0443	31.2096	31.3057	35.206	35.2595	34.9038
17′′′	32.3304	32.3224	32.3042	26.2389	31.3949	40.5669	31.9059	32.3087	26.354	26.0695	26.2655	25.009	33.3716	33.6631	31.4179	25.1618	25.1684	39.6333	33.0775	33.2666	40.2348	33.817	34.1334	31.136	31.32	25.2362	40.1335	40.1113	33.4253	40.3831	40.592	34.2892	39.6234	24.7202	32.6837	25.8256	33.5913	30.8203	24.7267	24.6052	38.8252	32.9368	32.743	31.8874	25.9336	25.3604	39.8292	33.7161	33.5411
18′′′	64.9817	64.9462	64.8639	65.2808	64.3874	69.3828	64.6326	64.8057	65.3118	65.2525	65.1523	64.4597	66.6727	67.3235	64.3213	64.6788	64.4657	68.8296	66.7337	66.6413	69.3195	67.4694	67.3847	64.3287	64.2786	64.6513	68.7505	69.0231	66.8255	69.2629	69.3793	67.4399	68.603	64.3058	66.6366	64.8685	67.1448	64.0987	64.5544	64.1587	68.4463	66.5716	66.3939	64.5759	65.0672	64.8018	69.0667	67.0623	66.9808
19′′′	37.006	37.097	37.3064	35.8166	36.0547	34.6774	36.4221	37.3127	36.2654	36.2141	36.3733	34.9967	31.8867	33.2566	36.1125	34.5482	34.9688	33.7269	31.5287	32.008	35.0115	32.7814	33.0924	35.8111	36.2325	34.696	33.8357	33.8927	31.7553	34.7929	35.0773	32.8463	33.5421	34.1437	30.7485	35.6835	32.7499	35.6888	33.953	34.4732	33.4023	30.4425	31.3859	36.8902	35.7311	35.6264	34.5443	32.2755	32.504
20′′′	45.0111	45.2845	45.1033	44.2103	44.3163	48.5696	44.5579	45.3416	44.5493	44.2031	44.3973	43.512	44.7596	45.6424	44.2861	43.4726	43.4963	47.8882	44.5156	44.7517	49.0016	45.4878	45.5909	44.6291	44.3585	43.45	48.1521	48.2011	44.4309	48.7707	48.6595	45.523	47.7957	43.2082	44.3626	43.9608	45.4858	44.3218	43.0665	43.1441	47.7426	44.4743	44.1614	45.1297	44.1419	43.5389	48.7484	45.0851	45.0582
21′′′	62.2788	62.3391	62.4799	69.4748	61.7401	63.4707	61.9127	62.4609	69.4507	69.8149	69.4639	68.8871	70.3203	70.5154	61.7946	68.9243	68.907	62.7212	71.3307	70.2387	62.7134	71.5523	70.8662	61.717	61.747	68.9444	62.5516	62.5282	70.4051	63.4817	62.8178	70.8518	63.0165	68.5779	69.8825	69.2657	70.7723	61.3625	68.5978	68.6225	62.364	70.9713	69.9397	62.113	69.2319	69.3782	62.3673	71.4035	70.4047
22′′′	35.5213	35.2228	37.2755	35.6475	34.3829	34.1281	34.978	37.5494	35.7706	38.1092	37.6473	36.5669	35.5729	35.5959	36.5745	34.2527	36.5239	34.563	33.35	35.3554	35.0874	34.4588	36.6723	33.8676	36.381	34.2072	32.5634	35.8178	33.3168	33.7013	35.6732	34.7901	32.4034	35.6714	34.428	37.4913	35.9639	35.7018	33.4879	35.6547	33.8578	32.5101	34.1175	37.471	35.1618	37.6036	35.0995	34.6838	36.1126
23′′′	43.1004	43.0124	39.6248	43.2453	42.2819	41.9981	42.6247	39.9161	43.2431	40.8379	39.9255	39.2451	38.6033	38.7561	39.1834	42.1309	39.2266	38.0527	41.4692	38.4777	38.4352	42.0692	40.0775	41.9613	39.1439	42.1484	40.8893	39.1611	41.5305	41.7684	38.6719	42.5724	40.7202	38.9464	38.1673	39.6947	39.3531	38.9993	41.7755	38.671	37.5505	40.715	37.9455	39.9672	42.814	40.3163	38.2132	42.3556	39.4635
[truncated: 15 more columns]
